# Supplementary material for: Duplex qPCR for detecting and differentiating porcine epidemic diarrhea virus GI and GII subtypes
Source: Front Microbiol. 2025 Jan 22;16:1475273. doi: 10.3389/fmicb.2025.1475273 (PMC11794799; doi:10.3389/fmicb.2025.1475273)
Supplement: Supplementary file 1 [file Table_1.xls]

## Sheet: Sheet1
		Table S1 Amino acid sequence comparison of the S protein among the AJ1102, CV777, DR13, OH851, and SX0818-2022 strains.
SX0818-2022	MKSLTYFWLFLPVLSTLSLPQDVTROLANTNFRRFFSKFNVQAPADVVLGGYLPIGENQGVNSTWYCAGQHPTASGVHGIFLSHIRGGHGFEIGISQEPFDPSGYQLYLHKATNGNTNATARLRICQFPSIKTLGPTADNDVTTGRHCLF	SX0818-2022	M	K	S	L	T	Y	F	W	L	F	L	P	V	L	S	T	L	S	L	P	Q	D	V	T	R	O	L	A	N	T	N	F	R	R	F	F	S	K	F	N	V	Q	A	P	A	D	V
AJ1102	MKSLTYFWLFLPVLSTLSLPQDVTROSANTNFRRFFSKFNVQAPAVVVLGGYLPIGENQGVNSTWYCAGQHPTASGVHGIFLSHIRGGHGFEIGISQEPFDPSGYQLYLHKATNGNTNATARLRICQFPSIKTLGPTANNDVTTGRNCLF	AJ1102	M	K	S	L	T	Y	F	W	L	F	L	P	V	L	S	T	L	S	L	P	Q	D	V	T	R	O	S	A	N	T	N	F	R	R	F	F	S	K	F	N	V	Q	A	P	A	V	V
CV777	MRSLIYFWLLLPVLPTLSLPQDVTROQSTTNFRRFFSKFNVQAPAVVVLGGYLPSMNS----SSWYCGTGIETASGVHGIFLSYIDSGQGFEIGISQEPFDPSGYQLYLHKATNGNTNAIARLRICQFPDNKTLGPTVN-DVTTGRNCLF	CV777	M	R	S	L	I	Y	F	W	L	L	L	P	V	L	P	T	L	S	L	P	Q	D	V	T	R	O	Q	S	T	T	N	F	R	R	F	F	S	K	F	N	V	Q	A	P	A	V	V
DR13	MTPLIYFWLFLPVLLTLSLPQDVTROQSTINFRRFFSKFNVQAPAVVVLGGYLPSMNS----SSWYCGTGIETDSGVHGIFLSYIDSGQGFEIGISQEPFDPSGYQLYLHKATNGNTSAIARLRICQFPDNKTLGPTVN-DVTTGRNCLF	DR13	M	T	P	L	I	Y	F	W	L	F	L	P	V	L	L	T	L	S	L	P	Q	D	V	T	R	O	Q	S	T	I	N	F	R	R	F	F	S	K	F	N	V	Q	A	P	A	V	V
OH851	MKSLNYFWLFLPVLSTLSLPQDVTROQSTINFRRFFSKFNVQAPAVVVLGGYLPSMNS----SSWYCGTGLETASGVHGIFLSYIDAGQGFEIGISQEPFDPSGYQLYLHKATNGNHNAIARLRICQFPDNKTLGPTVN-DVTTGRNCLF	OH851	M	K	S	L	N	Y	F	W	L	F	L	P	V	L	S	T	L	S	L	P	Q	D	V	T	R	O	Q	S	T	I	N	F	R	R	F	F	S	K	F	N	V	Q	A	P	A	V	V
SX0818-2022	NKAIPAHMSEHS--VVGITWDNDRVTVFSDKIYHFYFKNDWSRVATKCYNSGGCAMQYVYEPTYYMLNVTSAGEDGISYQPCTANCLGYAANVFATELNGHIPEGFSFNNWFLLSNDSTLVHGKVVSNQPLLVNCLLAMPKIYGLGQFFS	SX0818-2022	N	K	A	I	P	A	H	M	S	E	H	S	-	-	V	V	G	I	T	W	D	N	D	R	V	T	V	F	S	D	K	I	Y	H	F	Y	F	K	N	D	W	S	R	V	A	T	K
AJ1102	NKAIPAHMSEHS--VVGITWDNDRVTVFSDKIYYFYFKNDWSRVATKCYNSGGCAMQYVYEPTYYMLNVTSAGEDGISYQPCTANCIGYAANVFATEPNGHIPEGFSFNNWFLLSNDSTLVHGKVVSNQPLLVNCLLAIPKTYGLGQFFS	AJ1102	N	K	A	I	P	A	H	M	S	E	H	S	-	-	V	V	G	I	T	W	D	N	D	R	V	T	V	F	S	D	K	I	Y	Y	F	Y	F	K	N	D	W	S	R	V	A	T	K
CV777	NKAIPAYMRDGKDIVVGITWDNDRVTVFADKIYHFYLKNDWSRVATRCYNRRSCAMQYVYTPTYYMLNVTSAGEDGIYYEPCTANCTGYAANVFATDSNGHIPEGFSFNNWFLLSNDSTLLHGKVVSNQPLLVNCLLAIPKTYGLGQFFS	CV777	N	K	A	I	P	A	Y	M	R	D	G	K	D	I	V	V	G	I	T	W	D	N	D	R	V	T	V	F	A	D	K	I	Y	H	F	Y	L	K	N	D	W	S	R	V	A	T	R
DR13	NKAIPALQ-DGKNIVVGITWDNDRVTVFADKIYHFYLKNDWSRVATRCYNKRSCAMQYVYTPTYYMLNVTSAGEDGIYYEPCTANCSGYAANVFATDSNGHIPEGFSFNNWFLLSNDSTLLHGKVVSNQPLLVNCLWAIPKTYGLGQFFS	DR13	N	K	A	I	P	A	L	Q	-	D	G	K	N	I	V	V	G	I	T	W	D	N	D	R	V	T	V	F	A	D	K	I	Y	H	F	Y	L	K	N	D	W	S	R	V	A	T	R
OH851	NKAIPAYMQDGKNIVVGITWDNDRVTVFADKIYHFYLKNDWSRVATRCYNKRSCAMQYVYTPTYYMLNVTSAGEDGIYYEPCTANCSGYAANVFATDSNGHIPEGFSFNNWFLLSNDSTLLHGKVVSNQPLLVNCLLAIPKTYGLGQFFS	OH851	N	K	A	I	P	A	Y	M	Q	D	G	K	N	I	V	V	G	I	T	W	D	N	D	R	V	T	V	F	A	D	K	I	Y	H	F	Y	L	K	N	D	W	S	R	V	A	T	R
SX0818-2022	FNQTIDGVCNGAAVQRAPEALRFNINDTSVILAEGAIVLHTALGTNLSFVCSNSSDPHLATFTIPLGATQVPYYCFLKVDTYNSTVYKFLAVLPPTVREIVITKYGDVYVNGFGYLHLGLLDAVTINFTGHGTDDDVSGFWTIASTNFVD	SX0818-2022	F	N	Q	T	I	D	G	V	C	N	G	A	A	V	Q	R	A	P	E	A	L	R	F	N	I	N	D	T	S	V	I	L	A	E	G	A	I	V	L	H	T	A	L	G	T	N	L
AJ1102	FNQTIDGVCNGAAVQRAPEALRFNINDTSVILAEGSIVLHTALGTNFSFVCSNSSDPHLATFAIPLGAIQVPYYCFLKVDTYNSTVYKFLAVLPPTVREIVITKYGDVYVNGFGYLHLGLLDAVTVNFTGHGTDDDVSGFWTIASTNFVD	AJ1102	F	N	Q	T	I	D	G	V	C	N	G	A	A	V	Q	R	A	P	E	A	L	R	F	N	I	N	D	T	S	V	I	L	A	E	G	S	I	V	L	H	T	A	L	G	T	N	F
CV777	FNHTMDGVCNGAAVDRAPEALRFNINDTSVILAEGSIVLHTALGTNLSFVCSNSSDPHLAIFAIPLGATEVPYYCFLKVDTYNSTVYKFLAVLPPTVREIVITKYGDVYVNGFGYLHLGLLDAVTINFTGHGTDDDVSGFWTIASTNFVD	CV777	F	N	H	T	M	D	G	V	C	N	G	A	A	V	D	R	A	P	E	A	L	R	F	N	I	N	D	T	S	V	I	L	A	E	G	S	I	V	L	H	T	A	L	G	T	N	L
DR13	FNQTMDGVCNGAAAQRAPEALRFNINDTFVILAEGSIVLHTALGTNLSFVCSNSSDPHKAIFTIPLGVTEVPYYCFLKVDTYKSTVYKFLAVLPPTVKEIVITKYGDVYVNGFGYLHLGLLDAVTINFTGHGTDDDVSGFWTVASTNFVD	DR13	F	N	Q	T	M	D	G	V	C	N	G	A	A	A	Q	R	A	P	E	A	L	R	F	N	I	N	D	T	F	V	I	L	A	E	G	S	I	V	L	H	T	A	L	G	T	N	L
OH851	FNQTMDGVCNGAAAQRAPEALRFNINDTSVILAEGSIVLHTALGTNLSFVCSNSSDPHLATFAIPLGATQVPYYCFLKVDTYNSTVYKFLAVLPPTVREIVITKYGDVYVNGFGYLHLGLLDAVTINFTGHGTDDDVSGFWTIASTNFVD	OH851	F	N	Q	T	M	D	G	V	C	N	G	A	A	A	Q	R	A	P	E	A	L	R	F	N	I	N	D	T	S	V	I	L	A	E	G	S	I	V	L	H	T	A	L	G	T	N	L
SX0818-2022	ALIEVQGTAIQRILYCDDPVSQLKCSQVAFDLDDGFYPISSRNLLSHEQPTSFVTLPSFNDHSFVNITVSASFGGHSGANLIASDTTINGFSSFCVDTRQFTISLFYNVTNSYGYVSKSQDSNCPFTLQSVNDYLSFSKFCVSTSLLASA	SX0818-2022	A	L	I	E	V	Q	G	T	A	I	Q	R	I	L	Y	C	D	D	P	V	S	Q	L	K	C	S	Q	V	A	F	D	L	D	D	G	F	Y	P	I	S	S	R	N	L	L	S	H
AJ1102	ALIEVQGTAIQRILYCDDPVSQLKCSQVSFDLDDGFYPISSTNLLSHEQPTSFVTLPSFNDHSFVNITVSAAFGGHSGANLIASDTTINGFSSFCVDTRQFTISLFYNVTNSYGYVSKSQDSNCPFTLQSVNDYLSFSKFCVSTSLLASA	AJ1102	A	L	I	E	V	Q	G	T	A	I	Q	R	I	L	Y	C	D	D	P	V	S	Q	L	K	C	S	Q	V	S	F	D	L	D	D	G	F	Y	P	I	S	S	T	N	L	L	S	H
CV777	ALIEVQGTSIQRILYCDDPVSQLKCSQVAFDLDDGFYPISSRNLLSHEQPISFVTLPSFNDHSFVNITVSAAFGGLSSANLVASDTTINGFSSFCVDTRQFTITLFYNVTNSYGYVSKSQDSNCPFTLQSVNDYLSFSKFCVSTSLLAGA	CV777	A	L	I	E	V	Q	G	T	S	I	Q	R	I	L	Y	C	D	D	P	V	S	Q	L	K	C	S	Q	V	A	F	D	L	D	D	G	F	Y	P	I	S	S	R	N	L	L	S	H
DR13	ALIEVQGTAIQRILYCDDPVSQLKCSQVAFDLDDGFYPISSRNLLSHEQPISFVTLPSFNDHSFVNITVSAAFGGHSGANLIASDTTINGFSSFCVDTRQFTITLFYNVTNSYGYVSKSQDSNCPFTLQSVNDYLSFSKFCVSTSLLAGA	DR13	A	L	I	E	V	Q	G	T	A	I	Q	R	I	L	Y	C	D	D	P	V	S	Q	L	K	C	S	Q	V	A	F	D	L	D	D	G	F	Y	P	I	S	S	R	N	L	L	S	H
OH851	ALIEVQGTAIQRILYCDDPVSQLKCSQVAFDLDDGFYPISSRNLLSHEQPISFVTLPSFNDHSFVNITVSASFGGHSGANLIASDTTINGFSSFCVDTRQFTISLFYNVTNSYGYVSKSQDSNCPFTLQSVNDYLSFSKFCVSTSLLASA	OH851	A	L	I	E	V	Q	G	T	A	I	Q	R	I	L	Y	C	D	D	P	V	S	Q	L	K	C	S	Q	V	A	F	D	L	D	D	G	F	Y	P	I	S	S	R	N	L	L	S	H
SX0818-2022	CTIDLFGYPEFGSGVKFTSLYFCFTKGELITGTPKLLEGVTDVSFMTLDVCTKYTIYGFKGEGIITLTNSSFLAGVYYTSDSGQLLAFKNVTSGAVYSVYPCSFSECAAYVDDDIVGVISSLSSSTENSTRELPGFFYHSNDGSNCTEPV	SX0818-2022	C	T	I	D	L	F	G	Y	P	E	F	G	S	G	V	K	F	T	S	L	Y	F	C	F	T	K	G	E	L	I	T	G	T	P	K	L	L	E	G	V	T	D	V	S	F	M	T
AJ1102	CTIDLFGYPEFGSGVKFTSLYFCFTKGELITGTPKPLEGVTDVSFMTLDVCTKYTIYGFKGEGIITLTNSSFLAGFYYTSDSGQLLAFKNVTSGAVYSVYPCSFSECAAYVDDDIVGVISSLSSSTENSTRELPGFFYHSNDGSNCTEPV	AJ1102	C	T	I	D	L	F	G	Y	P	E	F	G	S	G	V	K	F	T	S	L	Y	F	C	F	T	K	G	E	L	I	T	G	T	P	K	P	L	E	G	V	T	D	V	S	F	M	T
CV777	CTIDLFGYPAFGSGVKLTSLYFCFTKGELITGTPKPLEGITDVSFMTLDVCTKYTIYGFKGEGIITLTNSSILAGVYYTSDSGQLLAFKNVTSGAVYSVYPCSFSECAAYVNDDIVGVISSLSNSTFNNTRELPGFFYHSNDGSNCTEPV	CV777	C	T	I	D	L	F	G	Y	P	A	F	G	S	G	V	K	L	T	S	L	Y	F	C	F	T	K	G	E	L	I	T	G	T	P	K	P	L	E	G	I	T	D	V	S	F	M	T
DR13	CTIDLFGYPEFGSGVKFTSLYFCFTKGELITGTPKPLQGVTDVSFMTLDVCTKYTIYGFKGEGIITLTNSSFLAGVYYTSDSGQLLAFKNVTSGAVYSVYPCSFSECAAYVDDDIVGVISSLSNSTFNNTRELPGFFYHSNDGSNCTEPV	DR13	C	T	I	D	L	F	G	Y	P	E	F	G	S	G	V	K	F	T	S	L	Y	F	C	F	T	K	G	E	L	I	T	G	T	P	K	P	L	Q	G	V	T	D	V	S	F	M	T
OH851	CTIDLFGYPEFGSGVKFTSLYFCFTKGELITGTPKPLEGVTDVSFMTLDVCTKYTIYGFKGEGIITLTNSSFLAGVYYTSDSGQLLAFKNVTSGDVYSVYPCSFSECAAYVDDDIVGVISSLSSSTENSTRELPGFFYHSNDGSNCTEPV	OH851	C	T	I	D	L	F	G	Y	P	E	F	G	S	G	V	K	F	T	S	L	Y	F	C	F	T	K	G	E	L	I	T	G	T	P	K	P	L	E	G	V	T	D	V	S	F	M	T
SX0818-2022	LVYSNIGVCKSGSIGYVPSQSGQVKIAPTVTGNISIPTNFSMSIRTEYLQLYNTPVSVDCATYVCNGNSRCKQLLTHYTAACKTIESALQLSARLESVEVNSMLTISEEALQLATISSFNGDGYNFTNVLGVSVYDHARGRVVQKRSFIE	SX0818-2022	L	V	Y	S	N	I	G	V	C	K	S	G	S	I	G	Y	V	P	S	Q	S	G	Q	V	K	I	A	P	T	V	T	G	N	I	S	I	P	T	N	F	S	M	S	I	R	T	E
AJ1102	LVYSNIGVCKSGSIGYVPSQSGQVKIAPTVTGNISIPTNFSMSIRTEYLQLYNTPVSVDCATYVCNGNSRCKQLLTQYTAACKTIESALQLSARLESAEVNSMLTISEEALQLATISSFNGDGYNFTNVLGVSVYDPASGRVVQKRSFIE	AJ1102	L	V	Y	S	N	I	G	V	C	K	S	G	S	I	G	Y	V	P	S	Q	S	G	Q	V	K	I	A	P	T	V	T	G	N	I	S	I	P	T	N	F	S	M	S	I	R	T	E
CV777	LVYSNIGVCKSGSIGYVPSQYGQVKIAPTVTGNISIPTNFSMSIRTEYLQLYNTPVSVDCATYVCNGNSRCKQLLTQYTAACKTIESALQLSARLESVEVNSMLTISEEALQLATISSFNGDGYNFTNVLGASVYDPASGRVVQKRSVIE	CV777	L	V	Y	S	N	I	G	V	C	K	S	G	S	I	G	Y	V	P	S	Q	Y	G	Q	V	K	I	A	P	T	V	T	G	N	I	S	I	P	T	N	F	S	M	S	I	R	T	E
DR13	LVYSNIGVCKSGSIGYVPLQDGQVKIAPMVTGNISIPTNFSMSIRTEYLQLYNTPVSVDCVTYVCNGNSRCKQLLTQYTAACKTIESALQLSARLESVEVNSMLTISEEALQLATISSFNGDGYNFTNVLGVSVYDPASGRVVQKGSFIE	DR13	L	V	Y	S	N	I	G	V	C	K	S	G	S	I	G	Y	V	P	L	Q	D	G	Q	V	K	I	A	P	M	V	T	G	N	I	S	I	P	T	N	F	S	M	S	I	R	T	E
OH851	LVYSNIGVCKSGSIGYVPSQSGQVKIAPTVTGNISIPTNFSMSIRTEYLQLYNTPVSVDCATYVCNGNSRCKQLLTQYTAACKTIESALQLSARLESVEVNSMLTISEEALQLATISSFNGDGYNFTNVLGVSVYDPASGRVVQKRSFIE	OH851	L	V	Y	S	N	I	G	V	C	K	S	G	S	I	G	Y	V	P	S	Q	S	G	Q	V	K	I	A	P	T	V	T	G	N	I	S	I	P	T	N	F	S	M	S	I	R	T	E
SX0818-2022	DLLFNKVVTNGLGTVDEDYKRCSNGRSVADLVCAQYYSGVMVLPGVVDAEKLHMYSASLIGGMVLGGFTSAAALPFSYAVQARLNYLALQTDVLQRNQQLLAESFNSAIGNITSAFESVKEAISQTSKGLNTVAHALTKVQEVVNSQGAA	SX0818-2022	D	L	L	F	N	K	V	V	T	N	G	L	G	T	V	D	E	D	Y	K	R	C	S	N	G	R	S	V	A	D	L	V	C	A	Q	Y	Y	S	G	V	M	V	L	P	G	V	V
AJ1102	DLLFNKVVTNGLGTVDEDYKRCSNGRSVADLVCAQYYSGVMVLPGVVDAEKLHMYSAALIGGMVLGGFTAAAALPFSYAVQARLNYLALQTDVLQRNQQLLAESFNSAIGNITSAFESVKEAISQTSKGLNTVAHALTKVQEVVNSQGAA	AJ1102	D	L	L	F	N	K	V	V	T	N	G	L	G	T	V	D	E	D	Y	K	R	C	S	N	G	R	S	V	A	D	L	V	C	A	Q	Y	Y	S	G	V	M	V	L	P	G	V	V
CV777	DLLFNKVVTNGLGTVDEDYKRCSNGRSVADLVCAQYYSGVMVLPGVVDAEKLHMYSAALIGGMALGGITAAAALPFSYAVQARLNYLALQTDVLQRNQQLLAESFNSAIGNITSAFESVKEAISQTSKGLNTVAHALTKVQEVVNSQGSA	CV777	D	L	L	F	N	K	V	V	T	N	G	L	G	T	V	D	E	D	Y	K	R	C	S	N	G	R	S	V	A	D	L	V	C	A	Q	Y	Y	S	G	V	M	V	L	P	G	V	V
DR13	DLLFNKVVTNGLGTVDEDYKRCSNGRSVADLVCAQYYSGVMVLPGVVDAEKLHMYSAALIGGMALGGLTSAAALPFSHAVQARLNYLALQTDVLQRNQQLLAESFNSAIGNITSAFESVKEAISQTSNGLNTVAHALTKVQEVVNSQGSA	DR13	D	L	L	F	N	K	V	V	T	N	G	L	G	T	V	D	E	D	Y	K	R	C	S	N	G	R	S	V	A	D	L	V	C	A	Q	Y	Y	S	G	V	M	V	L	P	G	V	V
OH851	DLLFNKVVTNGLGTVDEDYKRCSNGRSVADLVCAQYYSGVMVLPGVVDAEKLHMYSAALIGGMVLGGFTSAAALPFSYAVQARLNYLALQTDVLQRNQQLLAESFNSAIGNITSAFESVKEAISQTSKGLNTVAHALTKVQEVVNSQGAA	OH851	D	L	L	F	N	K	V	V	T	N	G	L	G	T	V	D	E	D	Y	K	R	C	S	N	G	R	S	V	A	D	L	V	C	A	Q	Y	Y	S	G	V	M	V	L	P	G	V	V
SX0818-2022	LTQLTVQLQHNFQAISSSIGDIYSRLDILSADVQVDRLITGRLSALNAFVSQTLTKYTEVQASRKLAQQKVNECVKSQSQRYGFCGGDGEHIFSLVQAAPQGLLFLHTVLVPGDFVDVIAIAGLCVNDEIALTLREPGLVLFTHELQNHT	SX0818-2022	L	T	Q	L	T	V	Q	L	Q	H	N	F	Q	A	I	S	S	S	I	G	D	I	Y	S	R	L	D	I	L	S	A	D	V	Q	V	D	R	L	I	T	G	R	L	S	A	L	N
AJ1102	LTQLTVQLQHNFQAISSSIDDIYSRLDILSADVQVDRLITGRLSALNAFVAQTLTKYTEVQASRKLAQQKVNECVKSQSQRYGFCGGDGEHIFSLVQAAPQGLLFLHTVLVPGDFVNVIAIAGLCVNDEIALTLREPGLVLFTHELQN-T	AJ1102	L	T	Q	L	T	V	Q	L	Q	H	N	F	Q	A	I	S	S	S	I	D	D	I	Y	S	R	L	D	I	L	S	A	D	V	Q	V	D	R	L	I	T	G	R	L	S	A	L	N
CV777	LNQLTVQLQHNFQAISSSIDDIYSRLDILSADVQVDRLITGRLSALNAFVAQTLTKYTEVQASRKLAQQKVNECVKSQSQRYGFCGGDGEHIFSLVQAAPQGLLFLHTVLVPGDFVNVLAIAGLCVNGEIALTLREPGLVLFTHELQTYT	CV777	L	N	Q	L	T	V	Q	L	Q	H	N	F	Q	A	I	S	S	S	I	D	D	I	Y	S	R	L	D	I	L	S	A	D	V	Q	V	D	R	L	I	T	G	R	L	S	A	L	N
DR13	LTQLTIQLQHNFQAISSSIDDIYSRLDILSADVQVDRLITGRLSALNAFVAQTLTKYTEVQASRKLAQQKVNECVKSQSQRYGFCGGDGEHIFSLVQAAPQGLLFLHTVLVPGDFVNVIAIDGLCVNGDIALTLREPGLVLFTHELQTYT	DR13	L	T	Q	L	T	I	Q	L	Q	H	N	F	Q	A	I	S	S	S	I	D	D	I	Y	S	R	L	D	I	L	S	A	D	V	Q	V	D	R	L	I	T	G	R	L	S	A	L	N
OH851	LTQLTVQLQHNFQAISSSIDDIYSRLDILSADVQVDRLITGRLSALNAFVAQTLTKYTEVQASRKLAQQKVNECVKSQSQRYGFCGGDGEHIFSLVQAAPQGLLFLHTVLVPSDFVDVIAIAGLCVNDEIALTLREPGLVLFTHELQNHT	OH851	L	T	Q	L	T	V	Q	L	Q	H	N	F	Q	A	I	S	S	S	I	D	D	I	Y	S	R	L	D	I	L	S	A	D	V	Q	V	D	R	L	I	T	G	R	L	S	A	L	N
SX0818-2022	ATEYFVSSRRMFEPRKPTVSDFVQIESCVVTYVNLTRDQLPDVIPDYIDVNKTLDEILVSLPNRTGSSLPLDVFNATYLNLTGEIADLEQRSESLRNTTEELQSLIYNINNTLVDLEWLNRVETYIKWPWWVWLIIFIVLIFVVSLLVFC	SX0818-2022	A	T	E	Y	F	V	S	S	R	R	M	F	E	P	R	K	P	T	V	S	D	F	V	Q	I	E	S	C	V	V	T	Y	V	N	L	T	R	D	Q	L	P	D	V	I	P	D	Y
AJ1102	ATEYFVSSRRMYEPRKPTVGDFVQIESCVVTYVNLTRDQLPDVIPDYIDVNKTLDEILASLPNRTGPSLSLDVFNATYLNLTGEIADLEQRSESLRNTTEELQSLIYNINNTLVDLEWLNRVETYIKWPWWVWLIIFIVLIFVVSLLVFC	AJ1102	A	T	E	Y	F	V	S	S	R	R	M	Y	E	P	R	K	P	T	V	G	D	F	V	Q	I	E	S	C	V	V	T	Y	V	N	L	T	R	D	Q	L	P	D	V	I	P	D	Y
CV777	ATEYFVSSRRMFEPRKPTVSDFVQIESCVVTYVNLTSDQLPDVIPDYIDVNKTLDEILASLPNRTGPSLPLDVFNATYLNLTGEIADLEQRSESLRNTTEELRSLINNINNTLVDLEWLNRVETYIKWPWWVWLIIVIVLIFVVSLLVFC	CV777	A	T	E	Y	F	V	S	S	R	R	M	F	E	P	R	K	P	T	V	S	D	F	V	Q	I	E	S	C	V	V	T	Y	V	N	L	T	S	D	Q	L	P	D	V	I	P	D	Y
DR13	ATEYFVSSRRMFEPRKPTVSDFVQIESCVVTYVNLTSDQLPDVIPDYIDVNKTLDEILASLPNRIGPSLPLDVFNATYLNLTGEIADLEQRSESLRNTTEELRSLIYNINNTLVDLEWLNRVETYIKWPWWVWLIIFIVLIFVVSLLVFC	DR13	A	T	E	Y	F	V	S	S	R	R	M	F	E	P	R	K	P	T	V	S	D	F	V	Q	I	E	S	C	V	V	T	Y	V	N	L	T	S	D	Q	L	P	D	V	I	P	D	Y
OH851	ATEYFVSSRRMFEPRKPTVSDFVQIESCVVTYVNLTRDQLPDLIPDYIDVNKTLDEILASLPNRTGPSLPLDVFNATYLNLTGEIADLEQRSESLRNTTEELQSLIYNINNTLVDLEWLNRVETYIKWPWWVWLIIFIVLIFVVSLLVFC	OH851	A	T	E	Y	F	V	S	S	R	R	M	F	E	P	R	K	P	T	V	S	D	F	V	Q	I	E	S	C	V	V	T	Y	V	N	L	T	R	D	Q	L	P	D	L	I	P	D	Y
SX0818-2022	CISTGFCGCCGCCCACFSGCCFGPRLQPYEVFEKVHVQ	SX0818-2022	C	I	S	T	G	F	C	G	C	C	G	C	C	C	A	C	F	S	G	C	C	F	G	P	R	L	Q	P	Y	E	V	F	E	K	V	H	V	Q
AJ1102	CISTGCCGCCGCCGACFSGCCFGPRLQPYEAFEKVHVQ	AJ1102	C	I	S	T	G	C	C	G	C	C	G	C	C	G	A	C	F	S	G	C	C	F	G	P	R	L	Q	P	Y	E	A	F	E	K	V	H	V	Q
CV777	CISTGCCGCCGCCGACFSGCCFGPRLQPYEAFEKVHVQ	CV777	C	I	S	T	G	C	C	G	C	C	G	C	C	G	A	C	F	S	G	C	C	F	G	P	R	L	Q	P	Y	E	A	F	E	K	V	H	V	Q
DR13	CISTGCCGCCGCCGACFSGCCFGPRLQPYEAFEKVHVQ	DR13	C	I	S	T	G	C	C	G	C	C	G	C	C	G	A	C	F	S	G	C	C	F	G	P	R	L	Q	P	Y	E	A	F	E	K	V	H	V	Q
OH851	CISTGCCGCCGCCCACFSGCCFGPRLQPYEVFEKVHVQ	OH851	C	I	S	T	G	C	C	G	C	C	G	C	C	C	A	C	F	S	G	C	C	F	G	P	R	L	Q	P	Y	E	V	F	E	K	V	H	V	Q
[truncated: 104 more columns]

## Sheet: Sheet2
150
150
145
145
145
298
298
295
294
295
448
448
445
444
445
598
598
595
594
595
748
748
745
744
745
898
898
895
894
895
1048
1048
1045
1044
1045
1198
1198
1195
1194
1195
1348
1348
1345
1344
1345
1386
1385
1383
1382
1383
