# Supplementary material for: Duplex qPCR for detecting and differentiating porcine epidemic diarrhea virus GI and GII subtypes
Source: Front Microbiol. 2025 Jan 22;16:1475273. doi: 10.3389/fmicb.2025.1475273 (PMC11794799; doi:10.3389/fmicb.2025.1475273)
Supplement: Supplementary file 2 [file Table_2.xlsx]

## Sheet: Sheet1
Table S2 The detection results of 51 samples using the conventional PCR and the duplex qPCR in this study
Sample	duplex qPCR				conventional PCR
	PEDV-GI	CT (PEDV-GII)	CT (PEDV-GI)	CT (PEDV-GII)	PEDV-GI	PEDV-GII
1	+	-	25.28	--	+	-
2	+	-	25.82	--	+	-
3	+	-	23.45	--	+	-
4	+	-	16.66	--	+	-
5	+	-	26.13	--	+	-
6	+	-	25.24	--	+	-
7	+	-	23.79	--	+	-
8	+	-	25.73	--	+	-
9	+	-	24.3	--	+	-
10	+	-	19.04	--	+	-
11	-	+	--	30.63	-	+
12	-	+	--	28.79	-	+
13	-	+	--	31.16	-	+
14	-	+	--	27.69	-	+
15	-	+	--	28.83	-	+
16	-	+	--	30.05	-	+
17	-	+	--	26.71	-	+
18	-	+	--	20.89	-	+
19	-	+	--	25.49	-	+
20	-	+	--	23.82	-	+
21	-	+	--	29.16	-	+
22	-	+	--	28.48	-	+
23	-	+	--	27.6	-	+
24	-	+	--	30.41	-	+
25	-	+	--	21.2	-	+
26	-	+	--	28.1	-	+
27	-	+	--	29.8	-	+
28	-	+	--	25.61	-	+
29	-	+	--	28.54	-	+
30	-	+	--	27.64	-	+
31	-	+	--	29.34	-	+
32	-	-	--	--	-	-
33	-	-	--	--	-	-
34	-	-	--	--	-	-
35	-	-	--	--	-	-
36	-	-	--	--	-	-
37	-	-	--	--	-	-
38	-	-	--	--	-	-
39	-	-	--	--	-	-
40	-	-	--	--	-	-
41	-	-	--	--	-	-
42	-	-	--	--	-	-
43	-	-	--	--	-	-
44	-	-	--	--	-	-
45	-	-	--	--	-	-
46	-	-	--	--	-	-
47	-	-	--	--	-	-
48	-	-	--	--	-	-
49	-	-	--	--	-	-
50	-	-	--	--	-	-
51	-	-	--	--	-	-
Note: “+” indicates positive, “-” indicates negative, “--” indicates no CT value.
